# Supplementary material for: Immunomodulatory Function of Polyvinylpyrrolidone (PVP)-Functionalized Gold Nanoparticles in Vibrio-Stimulated Sea Urchin Immune Cells
Source: Nanomaterials (Basel). 2021 Oct 8;11(10):2646. doi: 10.3390/nano11102646 (PMC8539316; doi:10.3390/nano11102646)
Supplement: Supplementary file 1 [file nanomaterials-11-02646-s001.zip]

Archive with 1 entries (1 files):
- nanomaterials-1334880-supplementary.pdf
